# Supplementary material for: Expanded PCR Panel Testing for Identification of Respiratory Pathogens and Coinfections in Influenza-like Illness
Source: Diagnostics (Basel). 2023 Jun 9;13(12):2014. doi: 10.3390/diagnostics13122014 (PMC10297358; doi:10.3390/diagnostics13122014)
Supplement: Supplementary file 1 [file diagnostics-13-02014-s001.zip]

Archive with 1 entries (1 files):
- diagnostics-2428177-supplementary.pdf
